# Supplementary material for: Fabrication and Evaluation of Filtration Membranes from Industrial Polymer Waste
Source: Membranes (Basel). 2023 Apr 19;13(4):445. doi: 10.3390/membranes13040445 (PMC10143593; doi:10.3390/membranes13040445)
Supplement: Supplementary file 1 [file membranes-13-00445-s001.zip]

Archive with 1 entries (1 files):
- membranes-2297992-supplementary.pdf
